# Supplementary material for: Risk Assessment of (Herbal) Teas Containing Pyrrolizidine Alkaloids (PAs) Based on Margin of Exposure Approach and Relative Potency (REP) Factors
Source: Foods. 2022 Sep 21;11(19):2946. doi: 10.3390/foods11192946 (PMC9564199; doi:10.3390/foods11192946)
Supplement: Supplementary file 1 [file foods-11-02946-s001.zip]

Archive with 2 entries (2 files):
- foods-1899434-Supporting data 1.pdf
- foods-1899434-Supporting data 2.xlsx
