# Supplementary material for: Risk Assessment of (Herbal) Teas Containing Pyrrolizidine Alkaloids (PAs) Based on Margin of Exposure Approach and Relative Potency (REP) Factors
Source: Foods. 2022 Sep 21;11(19):2946. doi: 10.3390/foods11192946 (PMC9564199; doi:10.3390/foods11192946)
Supplement: Supplementary file 1 [file foods-11-02946-s001.zip › foods-1899434-Supporting data 2.xlsx]

## Sheet: Measured data with no REP
Type of tea	The number of samples (n)	Total PA levels (μg/kg d.m.)	Whether derived from PA-producing plants or not	16: Spartioidine (334)	28: Spartioidine N-ox (350)	27: Seneciphylline (334)	57: Seneciphylline N-ox (350)	29: Integerrimine (336)	58: Integerrimine N-ox (352)	30: Senecionine (336)	59: Senecionine N-ox (352)	31: Senecivernine (336)	60: Senecivernine N-ox (352)	12: Erucifoline (350)	38: Erucifoline N-ox (366)	13: Riddelliine (350)	46: Riddelliine N-ox (366)	14: Jacobine (352)	47: Jacobine N-ox (368)	16: Merepoxine (352)	50: Merepoxine N-ox (368)	12: Usaramine (352)	26: Usaramine N-ox (368)	18: Retrorsine (352)	52: Retrorsine N-ox (368)	4: Adonifoline (366)	3: Jacoline (370)	20: Jacoline N-ox (386)	4: Sceleratine (370)	37: Sceleratine N-ox (386)	14: Jaconine (388)	24: Jaconine N-ox (404)	23: Merenskine (388)	49: Merenskine N-ox (404)	7: Neosenkirkine (366)	5: Senkirkine (366)	2: Otosenine (382)	3: Petasitenine (382)	15: Florosenine (424)	11: Acetylpetasitenine (424)	5: Monocrotaline (326)	35: Monocrotaline N-ox (342)	21: Trichodesmine (354)	53: Trichodesmine N-ox (370)	11: Amabiline (284)	12: Supinine (284)	23: Supinine N-ox (300)	5: Intermedine (300)	19: Intermedine N-ox (316)
Asteraceae	7	36.7089	Yes	0	0	0	0	0	0	0	0	0	0	0	0	0	0	0	0	0	0	0	0	0	0	0	0	0	0	0	0	0	0	0	2.96537	26.5792	0	0	0	0	0	0	0	0	0	0	0	0	0
Boraga	8	123738	Yes	0	0	0	0	0	0	0	0	0	0	0	0	0	0	0	0	0	0	0	0	0	0	0	0	0	0	0	0	0	0	0	1.59773	12.8983	0	0	0	0	0	0	0	0	2824.46	3174.86	65452.4	0	1101.42
Camomile	9	772.836	Not	0	1.45163	18.098	26.4201	3.22601	8.4057	37.0795	74.3223	0	0	0	0	0	0	0	0	0	0	0	0	4.26989	520.572	0	0	0	0	0	0	0	0	0	0	0	0	0	0	0	0	0	0	0	0	0	0	4.5	0
Citroen melisse	6	0	Not	0	0	0	0	0	0	0	0	0	0	0	0	0	0	0	0	0	0	0	0	0	0	0	0	0	0	0	0	0	0	0	0	0	0	0	0	0	0	0	0	0	0	0	0	0	0
Earl grey (flavoured black tea)	4	189.878	Not	0	0	0	0	0	0	0	0	0	0	0	0	0	0	0	0	0	0	0	0	0	0	0	0	0	0	0	0	0	0	0	0	0	0	0	0	0	0	0	0	0	0	0	0	0	0
Eupatorium	5	154.031	Yes	0	2.48832	0	0	0	0	0	0	0	0	0	0	0	0	0	0	0	0	0	0	0	0	0	0	0	0	0	0	0	0	0	25.036	109.698	0	0	0	0	0	0	0	0	0	0	0	1.5	0
Forest fruit tea	7	21.3476	Not	0	0	0	0	0	0	0	0	0	0	0	0	0	0	0	0	0	0	0	0	0	0	0	0	0	0	0	0	0	0	0	0	0	0	0	0	0	0	0	0	0	0	0	0	0	0
Fresh peppermint	5	0	Not	0	0	0	0	0	0	0	0	0	0	0	0	0	0	0	0	0	0	0	0	0	0	0	0	0	0	0	0	0	0	0	0	0	0	0	0	0	0	0	0	0	0	0	0	0	0
Green tea lemon	8	72.81	Not	0	0	0	0	5.86107	42.2243	0	2.99069	0	0	0	0	0	0	0	0	0	0	0	0	3.20502	18.5289	0	0	0	0	0	0	0	0	0	0	0	0	0	0	0	0	0	0	0	0	0	0	0	0
Gynura segetum	4	13.3758	Yes	0	0	0	0	0	0	0	0	0	0	0	0	0	0	0	0	0	0	0	0	0	0	0	0	0	0	0	0	0	0	0	3.18982	10.186	0	0	0	0	0	0	0	0	0	0	0	0	0
Heliotropium	4	29.4355	Yes	0	0	0	0	0	0	0	0	0	0	0	0	0	0	0	0	0	0	0	0	0	0	0	0	0	0	0	0	0	0	0	3.76595	15.225	0	0	0	0	0	0	0	0	0	0	0	1.60844	0
Lemon balm & liquorice	6	52.0337	Not	0	0	0	0	0	0	0	0	0	0	0	0	0	0	0	0	0	0	0	0	0	0	0	0	0	0	0	0	0	0	0	0	0	0	0	0	0	0	0	0	0	0	0	0	3.75	1.80618
Lemon balm (melissa)	9	845.113	Not	0	0	0	0	16.4512	107.601	84.9783	539.044	10.0923	0	0	0	0	0	0	0	0	0	0	10.1145	7.67408	37.1411	0	0	0	0	0	0	0	0	0	0	10.5953	0	0	3.58677	0	0	0	0	0	0	0	0	0	0
Lemon verbena	8	647.056	Not	0	0	0	0	0	0	0	0	0	0	0	0	0	0	0	0	0	0	0	0	0	0	0	0	0	0	0	0	0	0	0	0	0	0	0	0	0	0	0	0	0	0	0	0	0	0
Lungwort	10	1769.69	Yes	0	0	0	0	0	0	0	0	0	0	0	0	0	0	0	0	0	0	0	0	0	0	0	0	0	0	0	0	0	0	0	0	6.01804	0	0	0	0	0	0	0	0	0	0	0	300.786	589.934
Mix herb 1	8	84.0808	Not	0	0	0	0	0	0	0	0	0	0	0	0	0	0	0	0	0	0	0	0	0	0	0	0	0	0	0	0	0	0	0	10.7748	23.2232	0	0	0	0	38.5982	6.17648	0	0	0	0	0	0	0
Mix herb 2	6	16.0584	Not	0	0	0	0	0	0	9.46215	0	0	0	0	0	0	0	0	0	0	0	0	0	0	0	0	0	0	0	0	0	0	0	0	0	0	0	0	0	0	0	0	0	0	0	0	0	0	0
Mix herb 3	6	15.0052	Not	0	0	0	0	0	0	0	0	0	0	0	0	0	0	0	0	0	0	0	0	0	0	0	0	0	0	0	0	0	0	0	0	0	0	0	0	0	0	0	0	0	0	0	0	2.25	3.54181
Rooibos	7	218.424	Not	0	1.28851	2.04166	5.27189	10.1622	44.5698	19.7213	62.2946	2.93086	8.64361	0	0	0	0	0	0	0	0	0	17.4837	11.7999	32.216	0	0	0	0	0	0	0	0	0	0	0	0	0	0	0	0	0	0	0	0	0	0	0	0
Sage & lemon myrtle	9	114.371	Not	0	0	0	0	0	0	0	0	0	0	0	0	0	0	0	0	0	0	0	0	0	0	0	0	0	0	0	0	0	0	0	0	0	0	0	0	0	0	0	0	0	0	0	0	6.75	2.58768
Tephoseris	11	286682	Yes	0	0	0	0	23.9099	46.3869	24	12.732	0	0	0	0	0	0	0	0	0	0	0	0	0	0	0	0	0	0	0	0	0	0	0	50250.6	191241	24.6809	37318.2	0	7685.26	0	0	0	0	0	0	0	0	0
[truncated: 22 more columns]

## Sheet: REP corrected data
Type of tea	The number of samples (n)	Total PA levels (μg/kg d.m.)	Whether derived from PA-producing plants or not	16: Spartioidine (334)	28: Spartioidine N-ox (350)	27: Seneciphylline (334)	57: Seneciphylline N-ox (350)	29: Integerrimine (336)	58: Integerrimine N-ox (352)	30: Senecionine (336)	59: Senecionine N-ox (352)	31: Senecivernine (336)	60: Senecivernine N-ox (352)	12: Erucifoline (350)	38: Erucifoline N-ox (366)	13: Riddelliine (350)	46: Riddelliine N-ox (366)	14: Jacobine (352)	47: Jacobine N-ox (368)	16: Merepoxine (352)	50: Merepoxine N-ox (368)	12: Usaramine (352)	26: Usaramine N-ox (368)	18: Retrorsine (352)	52: Retrorsine N-ox (368)	4: Adonifoline (366)	3: Jacoline (370)	20: Jacoline N-ox (386)	4: Sceleratine (370)	37: Sceleratine N-ox (386)	14: Jaconine (388)	24: Jaconine N-ox (404)	23: Merenskine (388)	49: Merenskine N-ox (404)	7: Neosenkirkine (366)	5: Senkirkine (366)	2: Otosenine (382)	3: Petasitenine (382)	15: Florosenine (424)	11: Acetylpetasitenine (424)	5: Monocrotaline (326)	35: Monocrotaline N-ox (342)	21: Trichodesmine (354)	53: Trichodesmine N-ox (370)	11: Amabiline (284)	12: Supinine (284)	23: Supinine N-ox (300)	5: Intermedine (300)	19: Intermedine N-ox (316)
Asteraceae	7	29.6162	Yes	0	0	0	0	0	0	0	0	0	0	0	0	0	0	0	0	0	0	0	0	0	0	0	0	0	0	0	0	0	0	0	2.96537	26.5792	0	0	0	0	0	0	0	0	0	0	0	0	0
Boraga	8	1440.56	Yes	0	0	0	0	0	0	0	0	0	0	0	0	0	0	0	0	0	0	0	0	0	0	0	0	0	0	0	0	0	0	0	1.59773	12.8983	0	0	0	0	0	0	0	0	28.2446	31.7486	654.524	0	11.0142
Camomile	9	703.251	Not	0	1.45163	18.098	26.4201	3.22601	8.4057	37.0795	74.3223	0	0	0	0	0	0	0	0	0	0	0	0	4.26989	520.572	0	0	0	0	0	0	0	0	0	0	0	0	0	0	0	0	0	0	0	0	0	0	0.045	0
Citroen melisse	6	0	Not	0	0	0	0	0	0	0	0	0	0	0	0	0	0	0	0	0	0	0	0	0	0	0	0	0	0	0	0	0	0	0	0	0	0	0	0	0	0	0	0	0	0	0	0	0	0
Earl grey (flavoured black tea)	4	47.0073	Not	0	0	0	0	0	0	0	0	0	0	0	0	0	0	0	0	0	0	0	0	0	0	0	0	0	0	0	0	0	0	0	0	0	0	0	0	0	0	0	0	0	0	0	0	0	0
Eupatorium	5	140.75	Yes	0	2.48832	0	0	0	0	0	0	0	0	0	0	0	0	0	0	0	0	0	0	0	0	0	0	0	0	0	0	0	0	0	25.036	109.698	0	0	0	0	0	0	0	0	0	0	0	0.015	0
Forest fruit tea	7	6.40428	Not	0	0	0	0	0	0	0	0	0	0	0	0	0	0	0	0	0	0	0	0	0	0	0	0	0	0	0	0	0	0	0	0	0	0	0	0	0	0	0	0	0	0	0	0	0	0
Fresh peppermint	5	0	Not	0	0	0	0	0	0	0	0	0	0	0	0	0	0	0	0	0	0	0	0	0	0	0	0	0	0	0	0	0	0	0	0	0	0	0	0	0	0	0	0	0	0	0	0	0	0
Green tea lemon	8	72.81	Not	0	0	0	0	5.86107	42.2243	0	2.99069	0	0	0	0	0	0	0	0	0	0	0	0	3.20502	18.5289	0	0	0	0	0	0	0	0	0	0	0	0	0	0	0	0	0	0	0	0	0	0	0	0
Gynura segetum	4	13.3758	Yes	0	0	0	0	0	0	0	0	0	0	0	0	0	0	0	0	0	0	0	0	0	0	0	0	0	0	0	0	0	0	0	3.18982	10.186	0	0	0	0	0	0	0	0	0	0	0	0	0
Heliotropium	4	20.3587	Yes	0	0	0	0	0	0	0	0	0	0	0	0	0	0	0	0	0	0	0	0	0	0	0	0	0	0	0	0	0	0	0	3.76595	15.225	0	0	0	0	0	0	0	0	0	0	0	0.0160844	0
Lemon balm & liquorice	6	16.9308	Not	0	0	0	0	0	0	0	0	0	0	0	0	0	0	0	0	0	0	0	0	0	0	0	0	0	0	0	0	0	0	0	0	0	0	0	0	0	0	0	0	0	0	0	0	0.0375	0.0180618
Lemon balm (melissa)	9	831.226	Not	0	0	0	0	16.4512	107.601	84.9783	539.044	10.0923	0	0	0	0	0	0	0	0	0	0	10.1145	7.67408	37.1411	0	0	0	0	0	0	0	0	0	0	10.5953	0	0	3.58677	0	0	0	0	0	0	0	0	0	0
Lemon verbena	8	210.152	Not	0	0	0	0	0	0	0	0	0	0	0	0	0	0	0	0	0	0	0	0	0	0	0	0	0	0	0	0	0	0	0	0	0	0	0	0	0	0	0	0	0	0	0	0	0	0
Lungwort	10	37.8099	Yes	0	0	0	0	0	0	0	0	0	0	0	0	0	0	0	0	0	0	0	0	0	0	0	0	0	0	0	0	0	0	0	0	6.01804	0	0	0	0	0	0	0	0	0	0	0	3.00786	5.89934
Mix herb 1	8	78.8258	Not	0	0	0	0	0	0	0	0	0	0	0	0	0	0	0	0	0	0	0	0	0	0	0	0	0	0	0	0	0	0	0	10.7748	23.2232	0	0	0	0	38.5982	6.17648	0	0	0	0	0	0	0
Mix herb 2	6	11.441	Not	0	0	0	0	0	0	9.46215	0	0	0	0	0	0	0	0	0	0	0	0	0	0	0	0	0	0	0	0	0	0	0	0	0	0	0	0	0	0	0	0	0	0	0	0	0	0	0
Mix herb 3	6	1.28315	Not	0	0	0	0	0	0	0	0	0	0	0	0	0	0	0	0	0	0	0	0	0	0	0	0	0	0	0	0	0	0	0	0	0	0	0	0	0	0	0	0	0	0	0	0	0.0225	0.0354181
Rooibos	7	218.424	Not	0	1.28851	2.04166	5.27189	10.1622	44.5698	19.7213	62.2946	2.93086	8.64361	0	0	0	0	0	0	0	0	0	17.4837	11.7999	32.216	0	0	0	0	0	0	0	0	0	0	0	0	0	0	0	0	0	0	0	0	0	0	0	0
Sage & lemon myrtle	9	29.1803	Not	0	0	0	0	0	0	0	0	0	0	0	0	0	0	0	0	0	0	0	0	0	0	0	0	0	0	0	0	0	0	0	0	0	0	0	0	0	0	0	0	0	0	0	0	0.0675	0.0258768
Tephoseris	11	286648	Yes	0	0	0	0	23.9099	46.3869	24	12.732	0	0	0	0	0	0	0	0	0	0	0	0	0	0	0	0	0	0	0	0	0	0	0	50250.6	191241	24.6809	37318.2	0	7685.26	0	0	0	0	0	0	0	0	0
[truncated: 20 more columns]
